# Supplementary material for: Familial Risk Factors and Emotional Problems in Early Childhood: The Promotive and Protective Role of Children’s Self-Efficacy and Self-Concept
Source: Front Psychol. 2020 Nov 16;11:547368. doi: 10.3389/fpsyg.2020.547368 (PMC7732522; doi:10.3389/fpsyg.2020.547368)
Supplement: Supplementary Data Sheet 1 — Original data. [file Data_Sheet_1.csv]

IDKitaIE1	IDGrpIE1	age	sex	FRF	EP08P2	EP13P2	EP16P2	EP08P3	EP13P3	EP16P3	SE04P2	SE05P2	SE09P2	SE04xFRF	SE05xFRF	SE09xFRF	SC57C2	SC61C2	SC67C2	SC57xFRF	SC61xFRF	SC67xFRF
10	2	3.64134154688569	2	0	1	1	1	2	1	1	3	3	3	-0.0189919259181293	0.00374797282967315	-0.0145422300429552	3	3	3	-0.0542115039274796	-0.0464042180937849	0.0646969921406678
10	2	3.96167008898015	1	0.0714285714285714	1	1	2	1	1	2	2	2	3	0.00448129152055982	-0.00244195802378241	-0.00307306391224998	3	3	3	-0.004879512638259	-0.00586251911266297	0.00717358098714892
10	2	4.27104722792608	1	0.142857142857143	1	1	1	1	1	1	3	3	3	0.0215607072159764	-0.0026707516949504	0.0163727875028431	3	3	0	0.0444524786509616	0.034679179868459	-0.05034983016637
10	2	3.33744010951403	2	0.0714285714285714	1	1	2	NA	NA	NA	2	2	2	-0.000452744089986912	-0.00224251006986317	-0.00213969510072065	3	3	3	-0.004879512638259	-0.00586251911266297	0.00717358098714892
10	2	3.16769336071184	1	0	1	1	2	1	1	1	3	3	3	-0.0189919259181293	0.00374797282967315	-0.0145422300429552	3	3	3	-0.0542115039274796	-0.0464042180937849	0.0646969921406678
10	2	3.95893223819302	1	0.0714285714285714	1	1	2	2	2	2	3	3	3	0.00128439064892355	0.000538610567361375	0.00091527872994393	3	3	3	-0.004879512638259	-0.00586251911266297	0.00717358098714892
10	2	3.49623545516769	2	0	1	1	1	1	1	1	NA	3	NA	NA	NA	NA	3	2	2	-0.0470902348345595	0.0102356664516896	0.0535822067877587
10	2	3.20328542094456	2	0.0714285714285714	1	1	2	NA	NA	NA	2	2	2	-0.000452744089986912	-0.00224251006986317	-0.00213969510072065	3	3	3	-0.004879512638259	-0.00586251911266297	0.00717358098714892
10	3	3.22518822724162	1	0.222222222222222	NA	NA	NA	NA	NA	NA	NA	NA	NA	NA	NA	NA	1	2	2	-0.169009245325558	-0.0416591167040765	0.0259387078867326
10	3	NA	1	0	NA	NA	NA	NA	NA	NA	NA	NA	NA	NA	NA	NA	NA	NA	NA	NA	NA	NA
10	3	3.1129363449692	1	0	1	1	1	1	1	1	3	3	2	-0.023925961528676	0.00394742078359239	0.0578197101971455	3	3	3	-0.057649991454371	-0.0397376967600867	-0.00997702937682444
11	1	3.54551676933607	2	0	1	1	1	1	1	1	3	2	3	-0.0237360989757518	0.0755928370584482	-0.0135988140117226	3	3	3	-0.0542115039274796	-0.0464042180937849	0.0646969921406678
11	1	3.19780971937029	2	0	1	1	2	1	2	2	2	3	2	0.0554436838291542	0.000550559392244965	0.052887951523719	2	3	3	0.0285933161692321	-0.0209721029754529	-0.00809201738533969
11	2	4.11772758384668	2	0.111111111111111	NA	NA	NA	NA	NA	NA	NA	NA	NA	NA	NA	NA	3	3	3	0.0225271491890858	0.0166606469879604	-0.0247838696536949
11	2	3.45516769336071	1	0	1	1	1	1	1	1	3	3	3	-0.0189919259181293	0.00374797282967315	-0.0145422300429552	3	3	3	-0.0542115039274796	-0.0464042180937849	0.0646969921406678
11	2	3.79739904175222	2	0.285714285714286	1	1	1	2	1	1	3	2	2	0.0524351316819127	-0.222759449751165	-0.165121124394311	0	1	2	-0.444492422383696	-0.27942292181932	0.0290690769920215
11	2	NA	2	0	NA	NA	NA	NA	NA	NA	NA	NA	NA	NA	NA	NA	NA	NA	NA	NA	NA	NA
11	3	4.290212183436	1	0.153846153846154	1	1	2	1	1	1	2	3	3	-0.0497963679543392	-0.00656136112665351	0.0138191071021703	2	2	2	-0.00843956135725049	-0.0375243111889525	-0.0684293590898742
11	3	3.84120465434634	2	0.0714285714285714	1	1	2	1	1	2	2	3	3	0.00922546457818235	-0.00285825082398605	-0.00401647994348261	2	2	2	0.0136180051228014	0.00478090912257206	-0.00530164246319631
11	3	4.41889117043121	2	0	1	1	2	1	1	1	3	3	3	-0.0189919259181293	0.00374797282967315	-0.0145422300429552	3	3	3	-0.0542115039274796	-0.0464042180937849	0.0646969921406678
11	4	NA	1	0	NA	NA	NA	NA	NA	NA	NA	NA	NA	NA	NA	NA	NA	NA	NA	NA	NA	NA
11	4	3.60574948665298	2	0.142857142857143	1	1	1	NA	NA	NA	2	2	3	-0.0466709633409588	-0.0770798917146656	0.0123844448606492	0	1	2	-0.121461951444492	-0.0614589913998819	0.137624999121218
1	1	NA	1	0.142857142857143	NA	NA	NA	NA	NA	NA	NA	NA	NA	NA	NA	NA	NA	NA	NA	NA	NA	NA
1	1	3.84941820670773	1	0	NA	NA	NA	1	1	1	NA	NA	NA	NA	NA	NA	3	3	1	-0.0542115039274796	-0.0464042180937849	0.0646969921406678
1	2	3.38945927446954	1	0.214285714285714	NA	NA	NA	NA	NA	NA	NA	NA	NA	NA	NA	NA	2	2	2	-0.0271366676290088	-0.0636593571060252	-0.117103014681313
1	2	3.98357289527721	2	0.142857142857143	NA	NA	NA	NA	NA	NA	NA	NA	NA	NA	NA	NA	3	3	3	0.0444524786509616	0.034679179868459	-0.05034983016637
1	3	2.85010266940452	1	0.222222222222222	NA	NA	NA	NA	NA	NA	NA	NA	NA	NA	NA	NA	2	2	3	-0.0330303307269392	-0.0604247104887102	0.0240536958952478
1	3	4.24914442162902	1	0.142857142857143	1	1	1	NA	NA	NA	2	3	2	-0.046860825893883	-0.00586816513237859	-0.0590541737876256	3	3	3	0.0444524786509616	0.034679179868459	-0.05034983016637
1	3	NA	1	0.333333333333333	NA	NA	NA	NA	NA	NA	NA	NA	NA	NA	NA	NA	NA	NA	NA	NA	NA	NA
12	1	NA	2	0.142857142857143	NA	NA	NA	NA	NA	NA	NA	NA	NA	NA	NA	NA	NA	NA	NA	NA	NA	NA
12	2	4.11225188227242	1	0.0714285714285714	1	1	2	1	1	1	3	3	3	0.00128439064892355	0.000538610567361375	0.00091527872994393	3	2	2	-0.00807370612601299	-0.000651641994665303	-0.0136775546325228
12	2	4.0766598220397	2	0.0714285714285714	NA	NA	NA	1	1	3	NA	NA	NA	NA	NA	NA	2	2	2	0.0170564926496928	-0.00188561221112613	-0.00205619237427545
12	2	3.73442847364819	1	0.0714285714285714	1	1	2	2	1	1	2	2	3	0.00448129152055982	-0.00244195802378241	-0.00307306391224998	3	3	2	-0.004879512638259	-0.00586251911266297	0.00717358098714892
12	2	3.26078028747433	2	0.142857142857143	1	1	1	1	1	1	3	3	3	0.0215607072159764	-0.0026707516949504	0.0163727875028431	3	3	3	0.0444524786509616	0.034679179868459	-0.05034983016637
12	3	3.36208076659822	2	0.111111111111111	NA	NA	NA	1	1	1	NA	NA	NA	NA	NA	NA	2	2	3	0.00478061479449787	-0.0190449857930425	-0.0340136430151193
12	3	3.71800136892539	2	0	NA	NA	NA	2	1	2	NA	NA	NA	NA	NA	NA	3	3	2	-0.0542115039274796	-0.0464042180937849	0.0646969921406678
12	3	3.68788501026694	1	0.0714285714285714	1	1	2	1	1	3	3	3	2	-0.00364964496162318	0.000738058521280616	0.00184864754147329	3	3	3	-0.004879512638259	-0.00586251911266297	0.00717358098714892
12	3	3.58110882956879	1	0	1	1	2	1	1	1	2	2	2	0.0506995107715317	0.07239542362102	0.0538313675549516	3	2	2	-0.0505287223614509	0.0169021877853878	-0.0210918147297336
12	3	3.96714579055441	2	0	2	1	1	2	2	2	3	3	3	-0.0189919259181293	0.00374797282967315	-0.0145422300429552	2	2	1	0.0288376102083694	0.049000824237418	-0.168554845773233
12	3	NA	2	0	NA	NA	NA	NA	NA	NA	NA	NA	NA	NA	NA	NA	NA	NA	NA	NA	NA	NA
13	1	3.57015742642026	1	0.0714285714285714	1	1	1	1	1	1	3	3	3	0.00128439064892355	0.000538610567361375	0.00091527872994393	3	1	1	0.00936302554758126	-0.0354398928788568	-0.0150559897186693
13	1	3.61122518822724	1	0	1	1	2	1	1	1	3	3	2	-0.023925961528676	0.00394742078359239	0.0578197101971455	3	3	3	-0.0542115039274796	-0.0464042180937849	0.0646969921406678
13	2	NA	2	0.142857142857143	NA	NA	NA	NA	NA	NA	NA	NA	NA	NA	NA	NA	NA	NA	NA	NA	NA	NA
13	4	4.12594113620808	2	0.214285714285714	1	1	1	2	1	2	3	3	3	0.0418370237830291	-0.00588011395726218	0.0318302962757424	2	2	2	-0.0305751551559002	-0.056992835772327	0.0225086780869087
13	4	5.13073237508556	2	0.142857142857143	1	1	1	1	1	1	3	3	3	0.0215607072159764	-0.0026707516949504	0.0163727875028431	3	3	3	0.0444524786509616	0.034679179868459	-0.05034983016637
14	1	NA	2	0.142857142857143	NA	NA	NA	NA	NA	NA	NA	NA	NA	NA	NA	NA	NA	NA	NA	NA	NA	NA
14	1	NA	1	0.307692307692308	NA	NA	NA	NA	NA	NA	NA	NA	NA	NA	NA	NA	NA	NA	NA	NA	NA	NA
14	1	4.72826830937714	1	0.222222222222222	NA	NA	NA	NA	NA	NA	NA	NA	NA	NA	NA	NA	0	0	3	-0.29762259679212	-0.340725155605542	0.300690550581859
14	3	4.55030800821355	2	0.285714285714286	1	1	1	NA	NA	NA	2	3	2	-0.14916533561692	-0.0122868896570022	-0.17099629909897	2	3	3	-0.0597930043881711	0.141194692949035	0.0475286237148703
14	3	3.66598220396988	1	0.142857142857143	NA	NA	NA	NA	NA	NA	NA	NA	NA	NA	NA	NA	3	3	3	0.0444524786509616	0.034679179868459	-0.05034983016637
15	1	3.75085557837098	2	0	1	1	1	1	1	1	3	3	3	-0.0189919259181293	0.00374797282967315	-0.0145422300429552	1	0	0	0.129323456017813	0.181046187113001	-0.188899404487567
15	1	NA	2	0.285714285714286	NA	NA	NA	NA	NA	NA	NA	NA	NA	NA	NA	NA	NA	NA	NA	NA	NA	NA
15	1	3.7864476386037	2	0.214285714285714	1	1	2	1	1	2	3	3	3	0.0418370237830291	-0.00588011395726218	0.0318302962757424	2	3	3	-0.0342579367219289	0.0939864726342147	-0.105988229328404
15	1	3.26899383983573	2	0.142857142857143	1	1	2	1	1	2	3	3	3	0.0215607072159764	-0.0026707516949504	0.0163727875028431	2	2	2	-0.00847857501654947	-0.0261059633248775	0.00860351781185617
15	1	3.89322381930185	2	0.0714285714285714	1	1	1	1	1	1	3	3	4	0.00621842625947025	0.000339162613442134	-1.80900815853757e-05	3	3	2	-0.004879512638259	-0.00586251911266297	0.00717358098714892
15	2	NA	1	0.0714285714285714	NA	NA	NA	NA	NA	NA	NA	NA	NA	NA	NA	NA	NA	NA	NA	NA	NA	NA
15	2	NA	2	0.0714285714285714	NA	NA	NA	NA	NA	NA	NA	NA	NA	NA	NA	NA	NA	NA	NA	NA	NA	NA
15	2	3.46611909650924	1	0.0714285714285714	1	1	2	2	1	2	2	2	3	0.00448129152055982	-0.00244195802378241	-0.00307306391224998	3	3	3	-0.0151949752189331	0.0141370448884316	-0.00256276927961363
15	2	NA	2	0.0714285714285714	NA	NA	NA	NA	NA	NA	NA	NA	NA	NA	NA	NA	NA	NA	NA	NA	NA	NA
15	2	3.67967145790554	1	0	1	1	2	2	1	2	2	2	2	0.0506995107715317	0.07239542362102	0.0538313675549516	3	3	0	-0.0542115039274796	-0.0464042180937849	0.0646969921406678
15	3	NA	1	0.142857142857143	NA	NA	NA	NA	NA	NA	NA	NA	NA	NA	NA	NA	NA	NA	NA	NA	NA	NA
15	3	3.15674195756331	1	0	1	1	1	2	1	1	3	4	3	-0.0142477528605067	-0.0680968913991019	-0.0154856460741878	2	2	2	0.0357145852621522	0.0356677815700216	-0.0192068027382488
15	3	4.23271731690623	2	0	1	1	3	1	1	2	3	3	2	-0.023925961528676	0.00394742078359239	0.0578197101971455	2	2	2	0.0391530727890436	0.0290012602363234	0.0554672187792435
15	3	2.91307323750856	2	0.0714285714285714	1	1	2	NA	NA	NA	2	2	2	-0.000452744089986912	-0.00224251006986317	-0.00213969510072065	2	2	2	0.0136180051228014	0.00478090912257206	-0.00530164246319631
15	3	3.78370978781656	1	0.142857142857143	1	1	2	1	1	2	3	3	3	0.0215607072159764	-0.0026707516949504	0.0163727875028431	3	3	3	0.0444524786509616	0.034679179868459	-0.05034983016637
15	3	3.04175222450376	2	0	1	3	2	1	2	2	3	4	3	-0.0142477528605067	-0.0680968913991019	-0.0154856460741878	NA	NA	NA	NA	NA	NA
15	3	4.19986310746064	1	0.0833333333333333	1	1	1	1	1	1	3	3	3	0.00466377674343238	3.71685697608815e-06	0.00349153019209381	3	3	3	0.00334248590994446	0.000894430717524042	-0.00241365420510424
15	4	4.03285420944558	2	0	1	1	2	1	1	2	3	3	3	-0.0189919259181293	0.00374797282967315	-0.0145422300429552	2	2	3	0.0322760977352608	0.0423343029037198	-0.0938808242557411
15	4	NA	1	0.142857142857143	NA	NA	NA	NA	NA	NA	NA	NA	NA	NA	NA	NA	NA	NA	NA	NA	NA	NA
15	4	3.19507186858316	1	0.0714285714285714	1	1	1	1	1	1	3	3	4	0.00621842625947025	0.000339162613442134	-1.80900815853757e-05	2	2	2	0.01017951759591	0.0114474304562703	-0.00854709255211719
15	4	3.12388774811773	2	0	1	1	2	1	1	2	2	2	2	0.0506995107715317	0.07239542362102	0.0538313675549516	0	0	3	0.215566763641416	0.199811780897635	-0.187014392496082
15	4	3.21423682409309	2	0.142857142857143	1	1	1	1	1	2	3	3	4	0.026494742826523	-0.00287019964886964	0.0868679901198852	2	1	2	-0.00135730592362932	-0.112323221636546	-0.00251126754105294
16	1	NA	2	0.142857142857143	1	1	2	NA	NA	NA	3	3	3	0.0215607072159764	-0.0026707516949504	0.0163727875028431	NA	NA	NA	NA	NA	NA
16	1	3.31827515400411	2	0	1	2	2	1	1	1	3	2	3	-0.0237360989757518	0.0755928370584482	-0.0135988140117226	3	3	3	-0.0542115039274796	-0.0464042180937849	0.0646969921406678
16	1	NA	1	0.0714285714285714	NA	NA	NA	NA	NA	NA	NA	NA	NA	NA	NA	NA	NA	NA	NA	NA	NA	NA
16	1	4.20260095824778	1	0	1	1	1	1	1	2	3	3	3	-0.0189919259181293	0.00374797282967315	-0.0145422300429552	2	3	2	0.0320318036961234	-0.0276386243091511	0.0665820041321526
16	2	3.09924709103354	1	0.142857142857143	1	1	1	1	1	1	3	3	3	0.0215607072159764	-0.0026707516949504	0.0163727875028431	2	2	2	-0.00847857501654947	-0.0261059633248775	0.00860351781185617
16	2	NA	1	0.0714285714285714	NA	NA	NA	NA	NA	NA	NA	NA	NA	NA	NA	NA	NA	NA	NA	NA	NA	NA
16	2	3.26351813826146	2	0	1	1	2	NA	NA	NA	3	2	3	-0.0237360989757518	0.0755928370584482	-0.0135988140117226	2	2	2	0.0357145852621522	0.0356677815700216	-0.0192068027382488
17	1	NA	2	0.142857142857143	NA	NA	NA	NA	NA	NA	NA	NA	NA	NA	NA	NA	NA	NA	NA	NA	NA	NA
17	1	NA	2	0.285714285714286	NA	NA	NA	NA	NA	NA	NA	NA	NA	NA	NA	NA	NA	NA	NA	NA	NA	NA
17	1	NA	2	0	NA	NA	NA	NA	NA	NA	NA	NA	NA	NA	NA	NA	NA	NA	NA	NA	NA	NA
17	1	NA	1	0.222222222222222	NA	NA	NA	NA	NA	NA	NA	NA	NA	NA	NA	NA	NA	NA	NA	NA	NA	NA
17	1	NA	2	0.142857142857143	NA	NA	NA	NA	NA	NA	NA	NA	NA	NA	NA	NA	NA	NA	NA	NA	NA	NA
17	1	3.50718685831622	2	0.0714285714285714	1	1	1	1	1	1	3	4	4	0.0109625993170928	-7.7130186761476e-05	-0.000961506112817978	3	3	3	-0.004879512638259	-0.00586251911266297	0.00717358098714892
17	1	4.49828884325804	2	0.0714285714285714	1	1	2	2	3	2	3	4	3	0.00602856370654609	0.000122317767157765	-2.81373012886721e-05	2	NA	3	NA	NA	NA
17	2	3.89322381930185	1	0.0714285714285714	1	1	3	1	1	2	2	3	2	0.00429142896763562	-0.00265880287006681	-0.00308311113195328	2	2	2	0.0136180051228014	0.00478090912257206	-0.00530164246319631
17	2	3.88501026694045	1	0.0714285714285714	1	1	1	1	1	1	3	3	3	0.00128439064892355	0.000538610567361375	0.00091527872994393	3	3	2	-0.004879512638259	-0.00586251911266297	0.00717358098714892
17	2	3.7015742642026	2	0.111111111111111	NA	NA	NA	2	1	2	NA	NA	NA	NA	NA	NA	2	2	3	0.00134212726760649	-0.0123784644593443	0.00242344657849952
17	4	3.39493497604381	2	0.0769230769230769	1	2	2	1	1	1	2	2	2	-0.00438753292548835	-0.00798388958454652	-0.0064451614588493	3	2	3	0.00603652501537041	-0.0230271192609483	-0.00836608214680013
17	4	NA	2	0.0714285714285714	NA	NA	NA	NA	NA	NA	NA	NA	NA	NA	NA	NA	NA	NA	NA	NA	NA	NA
17	4	3.76180698151951	1	0.0714285714285714	1	1	1	1	1	2	3	4	3	0.00602856370654609	0.000122317767157765	-2.81373012886721e-05	2	2	2	0.0136180051228014	0.00478090912257206	-0.00530164246319631
17	4	3.50992470910335	2	0	1	1	1	2	2	2	3	3	3	-0.0189919259181293	0.00374797282967315	-0.0145422300429552	0	3	2	0.194202956362655	0.029892127261211	-0.153670036437355
18	1	4.64339493497604	2	0	1	1	1	1	1	1	3	4	3	-0.0142477528605067	-0.0680968913991019	-0.0154856460741878	3	3	2	-0.057649991454371	-0.0397376967600867	-0.00997702937682444
18	1	4.81587953456537	2	0.0714285714285714	1	1	1	1	1	1	3	3	3	0.00128439064892355	0.000538610567361375	0.00091527872994393	3	3	2	-0.004879512638259	-0.00586251911266297	0.00717358098714892
18	2	3.30732375085558	1	0.142857142857143	NA	NA	NA	2	1	2	NA	NA	NA	NA	NA	NA	3	2	3	0.0515737477438817	-0.0515380784432093	-0.0614646155192791
18	2	3.14305270362765	1	0.0714285714285714	1	1	2	NA	NA	NA	3	3	3	0.00128439064892355	0.000538610567361375	0.00091527872994393	3	3	3	-0.004879512638259	-0.00586251911266297	0.00717358098714892
18	3	3.4798083504449	2	0.142857142857143	1	3	2	1	1	2	3	4	3	0.0263048802735989	0.0683415269334173	0.0154293714716105	NA	NA	NA	NA	NA	NA
18	3	3.46885694729637	2	0.214285714285714	2	2	3	NA	NA	NA	4	4	3	0.181497265768536	0.139957597491024	0.0358186389179362	0	0	0	-0.279294405348065	-0.321420265016143	0.283272516900504
19	1	NA	1	0.222222222222222	NA	NA	NA	NA	NA	NA	NA	NA	NA	NA	NA	NA	NA	NA	NA	NA	NA	NA
19	1	4.43805612594114	2	0	1	1	1	2	1	1	3	3	3	-0.0189919259181293	0.00374797282967315	-0.0145422300429552	3	0	1	-0.0328476966487192	0.123515435542639	0.0313526360819405
19	1	3.77275838466804	1	0.142857142857143	1	1	2	NA	NA	NA	3	3	3	0.0215607072159764	-0.0026707516949504	0.0163727875028431	2	2	1	-0.0119170625434408	-0.0194394419911793	0.0767866391515067
19	1	4.18617385352498	1	0.214285714285714	1	1	1	1	1	1	3	3	4	0.0467710593935758	-0.00607956191118153	0.173754070321356	3	3	1	0.0937844699401822	0.075220878849581	-0.107873241319889
19	1	4.02190280629706	1	0	1	1	1	1	1	2	3	3	3	-0.0189919259181293	0.00374797282967315	-0.0145422300429552	3	3	2	-0.057649991454371	-0.0397376967600867	-0.00997702937682444
19	2	3.63586584531143	2	0.142857142857143	1	1	1	NA	NA	NA	3	2	3	0.0168165341583538	-0.0736830303233182	0.0173162035340757	3	3	3	0.0444524786509616	0.034679179868459	-0.05034983016637
19	2	3.61122518822724	1	0.0714285714285714	1	1	1	2	1	1	3	4	3	0.00602856370654609	0.000122317767157765	-2.81373012886721e-05	3	3	2	-0.004879512638259	-0.00586251911266297	0.00717358098714892
19	2	3.61396303901437	2	0	1	1	1	2	1	1	3	3	3	-0.0189919259181293	0.00374797282967315	-0.0145422300429552	2	2	2	0.0357145852621522	0.0356677815700216	-0.0192068027382488
19	2	4.64613278576318	1	0.0769230769230769	NA	NA	NA	NA	NA	NA	NA	NA	NA	NA	NA	NA	1	2	2	0.0212384988895313	0.0211705896420174	-0.00234700275824599
19	2	4.09856262833676	1	0.214285714285714	1	1	2	NA	NA	NA	2	3	3	-0.0930790451448549	-0.00927697534860972	0.0268985376023158	3	3	3	0.0937844699401822	0.075220878849581	-0.107873241319889
20	2	NA	1	0	NA	NA	NA	NA	NA	NA	NA	NA	NA	NA	NA	NA	NA	NA	NA	NA	NA	NA
20	2	4.25462012320329	1	0.0714285714285714	NA	NA	NA	NA	NA	NA	NA	NA	NA	NA	NA	NA	2	2	3	0.00674103006901863	0.0181139517899685	-0.011792542641038
20	2	3.24709103353867	2	0	1	1	2	1	1	2	3	3	3	-0.0189919259181293	0.00374797282967315	-0.0145422300429552	3	3	3	-0.0542115039274796	-0.0464042180937849	0.0646969921406678
20	2	NA	2	0	NA	NA	NA	NA	NA	NA	NA	NA	NA	NA	NA	NA	NA	NA	NA	NA	NA	NA
20	2	4.2217659137577	2	0.0714285714285714	1	1	1	1	1	1	3	3	3	0.00128439064892355	0.000538610567361375	0.00091527872994393	3	3	3	-0.004879512638259	-0.00586251911266297	0.00717358098714892
20	2	4.02190280629706	2	0	1	1	1	1	1	1	2	3	3	0.060377719439701	0.000351111438325724	-0.0194739887163818	2	3	3	0.0320318036961234	-0.0276386243091511	0.0665820041321526
20	2	3.4798083504449	1	0	1	1	2	2	1	2	2	2	2	0.0506995107715317	0.07239542362102	0.0538313675549516	2	2	2	0.0357145852621522	0.0356677815700216	-0.0192068027382488
20	2	3.58384668035592	2	0.142857142857143	1	1	1	2	1	2	2	3	3	-0.0419267902833362	-0.00606761308629783	0.0114410288294166	2	2	2	-0.00504008748965806	-0.0327724846585756	-0.0595796035277944
20	2	3.00889801505818	1	0.0714285714285714	1	1	1	2	1	2	2	3	3	0.00922546457818235	-0.00285825082398605	-0.00401647994348261	3	3	3	-0.004879512638259	-0.00586251911266297	0.00717358098714892
20	2	3.31553730321697	2	0.0714285714285714	1	1	2	2	2	1	3	3	3	0.00128439064892355	0.000538610567361375	0.00091527872994393	NA	NA	NA	NA	NA	NA
20	3	4.0766598220397	2	0.0714285714285714	1	1	1	1	1	1	3	4	3	0.00602856370654609	0.000122317767157765	-2.81373012886721e-05	3	3	2	-0.004879512638259	-0.00586251911266297	0.00717358098714892
20	3	3.20876112251882	1	0.0714285714285714	2	2	2	3	2	2	2	2	3	0.00448129152055982	-0.00244195802378241	-0.00307306391224998	2	2	3	0.01017951759591	0.0114474304562703	-0.00854709255211719
20	3	4.06297056810404	1	0	1	1	1	1	1	1	3	4	3	-0.0142477528605067	-0.0680968913991019	-0.0154856460741878	0	3	2	0.201079931416438	0.0165590845938146	-0.00432199340237019
20	3	3.81656399726215	2	0	1	1	2	1	1	2	2	2	2	0.0506995107715317	0.07239542362102	0.0538313675549516	3	3	3	-0.0542115039274796	-0.0464042180937849	0.0646969921406678
20	3	NA	1	0.0714285714285714	1	1	2	NA	NA	NA	3	3	3	0.00128439064892355	0.000538610567361375	0.00091527872994393	NA	NA	NA	NA	NA	NA
20	3	3.46064339493498	1	0.285714285714286	1	1	2	2	2	2	3	3	3	0.062113340350082	-0.00908947621957401	0.0472878050486415	2	2	2	-0.052671735295251	-0.0878797082197765	0.0364138383619612
20	3	3.0280629705681	1	0	1	1	1	1	1	1	3	3	3	-0.0189919259181293	0.00374797282967315	-0.0145422300429552	2	2	2	0.0357145852621522	0.0356677815700216	-0.0192068027382488
2	1	NA	1	0.142857142857143	NA	NA	NA	NA	NA	NA	NA	NA	NA	NA	NA	NA	NA	NA	NA	NA	NA	NA
2	1	NA	2	0.142857142857143	NA	NA	NA	NA	NA	NA	NA	NA	NA	NA	NA	NA	NA	NA	NA	NA	NA	NA
2	1	4.00547570157426	2	0.0714285714285714	1	1	1	NA	NA	NA	3	4	4	0.0109625993170928	-7.7130186761476e-05	-0.000961506112817978	2	1	2	0.0207392742157215	-0.0100077777605249	-0.0164164278161054
2	1	NA	1	0.142857142857143	NA	NA	NA	NA	NA	NA	NA	NA	NA	NA	NA	NA	NA	NA	NA	NA	NA	NA
21	2	4.60780287474333	1	0.0714285714285714	1	1	2	NA	NA	NA	3	2	2	-0.00839381801924571	0.00115435132148425	0.00279206357270592	3	3	3	-0.0117564876920417	0.00747052355473343	0.000682680809307196
21	2	4.98288843258042	2	0	1	1	1	1	1	1	3	3	3	-0.0189919259181293	0.00374797282967315	-0.0145422300429552	2	2	2	0.0391530727890436	0.0290012602363234	0.0554672187792435
21	2	3.80561259411362	2	0	1	1	2	1	1	1	3	4	4	-0.00931371724996003	-0.0682963393530212	-0.0878475863142886	3	3	3	-0.0542115039274796	-0.0464042180937849	0.0646969921406678
21	2	3.98631074606434	1	0.0714285714285714	1	1	1	1	1	1	3	3	3	0.00128439064892355	0.000538610567361375	0.00091527872994393	2	2	2	0.0170564926496928	-0.00188561221112613	-0.00205619237427545
21	2	3.91512662559891	2	0	1	1	1	1	1	1	1	3	2	0.134813329186984	-0.00284630199910246	0.0479561928502924	3	3	3	-0.0542115039274796	-0.0464042180937849	0.0646969921406678
21	2	4.49281314168378	1	0	2	1	2	2	2	2	3	3	3	-0.0189919259181293	0.00374797282967315	-0.0145422300429552	2	3	2	0.0320318036961234	-0.0276386243091511	0.0665820041321526
21	2	4.10677618069815	1	0	NA	NA	NA	1	1	1	NA	NA	NA	NA	NA	NA	3	3	3	-0.0610884789812624	-0.0330711754263885	-0.0846510508943167
21	3	3.22518822724162	2	0	1	1	1	1	1	1	2	3	3	0.060377719439701	0.000351111438325724	-0.0194739887163818	3	3	3	NA	NA	NA
21	3	3.33196440793977	2	0	1	1	1	1	1	2	3	4	4	-0.00931371724996003	-0.0682963393530212	-0.0878475863142886	2	2	2	0.0357145852621522	0.0356677815700216	-0.0192068027382488
21	3	2.93497604380561	1	0.0714285714285714	1	1	1	1	1	2	3	3	3	0.00128439064892355	0.000538610567361375	0.00091527872994393	2	2	1	0.00674103006901863	0.0181139517899685	-0.011792542641038
21	3	3.03080082135524	2	0.25	1	1	2	1	1	2	3	3	3	0.0519751820665556	-0.00748479508841804	0.0395590506621919	3	3	3	0.118450465584793	0.095491728340142	-0.136634946896648
2	2	3.3264887063655	2	0	1	1	2	2	1	1	2	3	2	0.0554436838291542	0.000550559392244965	0.052887951523719	3	2	1	-0.0505287223614509	0.0169021877853878	-0.0210918147297336
2	2	3.61943874058864	2	0.285714285714286	2	2	2	1	3	2	2	3	2	-0.14916533561692	-0.0122868896570022	-0.17099629909897	3	2	3	0.14336075526854	-0.099978780670712	0.24556909056727
2	2	NA	1	0.0714285714285714	NA	NA	NA	NA	NA	NA	NA	NA	NA	NA	NA	NA	NA	NA	NA	NA	NA	NA
2	3	3.88227241615332	1	0.0714285714285714	1	1	1	1	2	1	3	3	3	0.00128439064892355	0.000538610567361375	0.00091527872994393	1	1	3	0.0355540104107531	0.00875781602410891	-0.0145314158246207
2	3	3.27720739219713	1	0.0714285714285714	1	1	1	1	1	1	2	2	2	-0.000452744089986912	-0.00224251006986317	-0.00213969510072065	2	3	3	0.00993522355677262	0.0129030746719708	0.00905859297863367
2	4	3.34565366187543	2	0.0714285714285714	1	1	1	NA	NA	NA	3	3	3	0.00128439064892355	0.000538610567361375	0.00091527872994393	2	2	2	0.0136180051228014	0.00478090912257206	-0.00530164246319631
2	4	NA	2	0	NA	NA	NA	NA	NA	NA	NA	NA	NA	NA	NA	NA	NA	NA	NA	NA	NA	NA
2	4	3.53182751540041	1	0.0714285714285714	1	1	2	2	2	1	3	3	3	0.00128439064892355	0.000538610567361375	0.00091527872994393	3	2	2	-0.00463521859912161	-0.00731816332836349	-0.0104321045436019
2	4	3.58110882956879	1	0.142857142857143	1	1	1	1	1	1	3	3	3	0.0215607072159764	-0.0026707516949504	0.0163727875028431	2	2	2	-0.00504008748965806	-0.0327724846585756	-0.0595796035277944
2	4	3.50992470910335	2	0.0714285714285714	1	1	2	1	1	1	2	2	2	-0.000452744089986912	-0.00224251006986317	-0.00213969510072065	2	2	3	0.0136180051228014	0.00478090912257206	-0.00530164246319631
2	5	NA	2	0.142857142857143	NA	NA	NA	NA	NA	NA	NA	NA	NA	NA	NA	NA	NA	NA	NA	NA	NA	NA
2	5	3.38945927446954	1	0	1	1	2	1	1	1	2	3	2	0.0554436838291542	0.000550559392244965	0.052887951523719	3	3	3	-0.0542115039274796	-0.0464042180937849	0.0646969921406678
2	6	NA	2	0	1	1	1	NA	NA	NA	3	4	4	-0.00931371724996003	-0.0682963393530212	-0.0878475863142886	NA	NA	NA	NA	NA	NA
2	6	NA	1	0.142857142857143	NA	NA	NA	NA	NA	NA	NA	NA	NA	NA	NA	NA	NA	NA	NA	NA	NA	NA
2	6	NA	2	0.0714285714285714	NA	NA	NA	NA	NA	NA	NA	NA	NA	NA	NA	NA	NA	NA	NA	NA	NA	NA
2	6	NA	1	0.0714285714285714	NA	NA	NA	NA	NA	NA	NA	NA	NA	NA	NA	NA	NA	NA	NA	NA	NA	NA
2	7	NA	2	0.0714285714285714	NA	NA	NA	NA	NA	NA	NA	NA	NA	NA	NA	NA	NA	NA	NA	NA	NA	NA
22	1	3.83025325119781	2	0.0714285714285714	1	1	2	2	1	2	2	2	2	-0.000452744089986912	-0.00224251006986317	-0.00213969510072065	3	3	3	-0.004879512638259	-0.00586251911266297	0.00717358098714892
22	1	NA	1	0	NA	NA	NA	NA	NA	NA	NA	NA	NA	NA	NA	NA	NA	NA	NA	NA	NA	NA
22	1	NA	1	0	NA	NA	NA	NA	NA	NA	NA	NA	NA	NA	NA	NA	NA	NA	NA	NA	NA	NA
22	1	3.2580424366872	2	0.153846153846154	2	2	3	2	1	1	NA	NA	NA	NA	NA	NA	2	3	2	-0.018999317977062	0.0663484794454251	0.0218575585916965
22	2	4.9637234770705	2	0.0714285714285714	NA	NA	NA	1	1	1	NA	NA	NA	NA	NA	NA	3	3	3	-0.004879512638259	-0.00586251911266297	0.00717358098714892
22	2	4.9637234770705	2	0.0714285714285714	NA	NA	NA	3	2	1	NA	NA	NA	NA	NA	NA	3	3	3	-0.004879512638259	-0.00586251911266297	0.00717358098714892
22	2	4.54757015742642	2	0.153846153846154	1	1	1	1	1	2	3	3	3	0.0246801405339845	-0.00316449973530608	0.0187508657755968	2	2	3	-0.00843956135725049	-0.0375243111889525	-0.0684293590898742
22	2	3.15400410677618	1	0.0714285714285714	1	2	1	1	1	1	3	3	2	-0.00364964496162318	0.000738058521280616	0.00184864754147329	2	2	2	0.0136180051228014	0.00478090912257206	-0.00530164246319631
22	2	3.40041067761807	2	0.0714285714285714	1	1	2	2	1	2	2	3	3	0.00922546457818235	-0.00285825082398605	-0.00401647994348261	2	3	1	0.00649673602988124	0.019569596005669	0.00581314288971281
22	2	3.69609856262834	2	0.428571428571429	1	1	3	1	2	1	3	4	3	0.10741014654181	0.341218363598456	0.0772594065632071	3	3	2	0.238341956280953	0.203512497126645	0.0734539322734905
22	2	4.31759069130732	1	0	1	1	2	2	1	1	4	4	3	-0.093617398218337	-0.0647000300077545	-0.0105538874007613	NA	3	3	NA	NA	NA
22	2	4.19164955509925	2	0.142857142857143	1	3	1	1	1	1	3	2	3	0.0168165341583538	-0.0736830303233182	0.0173162035340757	2	3	3	-0.0190383316363609	0.0667778163204891	0.0879014245044159
22	2	3.57289527720739	1	0.0714285714285714	1	1	2	1	1	1	2	3	3	0.00922546457818235	-0.00285825082398605	-0.00401647994348261	0	3	0	0.0361262084199445	0.0571007835749365	0.00958316687268231
22	2	NA	1	0.0714285714285714	NA	NA	NA	NA	NA	NA	NA	NA	NA	NA	NA	NA	NA	NA	NA	NA	NA	NA
22	2	3.51813826146475	1	0.111111111111111	1	1	1	1	3	2	3	NA	3	NA	NA	NA	3	2	2	0.0296484182820059	-0.0378105795776763	-0.0358986550066041
22	3	4.24640657084189	2	0.0714285714285714	1	1	1	1	1	1	2	3	3	0.00922546457818235	-0.00285825082398605	-0.00401647994348261	3	2	2	0.00224175645466113	-0.0206512059957599	-0.0039412043657602
22	3	4.41615331964408	2	0	1	1	2	1	1	1	3	3	3	-0.0189919259181293	0.00374797282967315	-0.0145422300429552	3	3	3	-0.0542115039274796	-0.0464042180937849	0.0646969921406678
22	3	NA	2	0.0714285714285714	NA	NA	NA	NA	NA	NA	NA	NA	NA	NA	NA	NA	NA	NA	NA	NA	NA	NA
22	4	4.33401779603012	2	0	1	1	1	1	1	2	3	3	3	-0.0189919259181293	0.00374797282967315	-0.0145422300429552	3	3	3	-0.0542115039274796	-0.0464042180937849	0.0646969921406678
22	4	3.54004106776181	2	0.214285714285714	1	1	3	3	1	3	2	2	2	-0.102757253813024	-0.15151837745163	-0.114081820412065	3	3	3	0.0937844699401822	0.075220878849581	-0.107873241319889
22	4	3.92881587953457	1	0	1	1	1	NA	NA	NA	2	3	3	0.060377719439701	0.000351111438325724	-0.0194739887163818	3	3	2	-0.0542115039274796	-0.0464042180937849	0.0646969921406678
22	4	4.18069815195072	1	0.0714285714285714	1	1	3	1	1	2	3	3	3	0.00128439064892355	0.000538610567361375	0.00091527872994393	3	3	3	-0.004879512638259	-0.00586251911266297	0.00717358098714892
22	4	4.98836413415469	1	0.0714285714285714	2	2	3	2	1	1	2	2	2	-0.000452744089986912	-0.00224251006986317	-0.00213969510072065	3	2	3	-0.00119673107223026	-0.0139846846620617	-0.00718665445468107
22	4	3.67693360711841	1	0	1	1	1	2	1	2	NA	NA	NA	NA	NA	NA	2	3	3	0.0285933161692321	-0.0209721029754529	-0.00809201738533969
23	1	3.31827515400411	1	0	1	1	1	1	1	1	3	3	3	-0.0189919259181293	0.00374797282967315	-0.0145422300429552	3	3	3	-0.0542115039274796	-0.0464042180937849	0.0646969921406678
23	1	4.145106091718	2	0.0714285714285714	1	1	1	1	1	1	3	3	3	0.00128439064892355	0.000538610567361375	0.00091527872994393	3	3	3	-0.004879512638259	-0.00586251911266297	0.00717358098714892
23	1	4.56399726214921	2	0.0714285714285714	1	1	2	1	1	2	2	2	3	0.00448129152055982	-0.00244195802378241	-0.00307306391224998	3	1	3	0.00936302554758126	-0.0354398928788568	-0.0150559897186693
23	1	3.13210130047912	1	0.0714285714285714	3	1	1	1	1	1	3	3	3	0.00128439064892355	0.000538610567361375	0.00091527872994393	2	2	2	0.0136180051228014	0.00478090912257206	-0.00530164246319631
23	1	3.31553730321697	1	0	1	1	2	NA	NA	NA	3	3	3	-0.0189919259181293	0.00374797282967315	-0.0145422300429552	2	1	3	0.039397366828181	0.0989741874491943	-0.10499560960865
23	1	4.26009582477755	1	0.0769230769230769	2	2	3	1	1	1	2	3	3	0.00529067574268091	-0.00310512484416389	-0.00282744080710576	2	2	2	0.0119182681890052	0.00240499585738366	-0.00423201474973076
23	1	4.17522245037645	2	0	1	1	1	2	1	2	3	3	3	-0.0189919259181293	0.00374797282967315	-0.0145422300429552	3	2	2	-0.0539672098883422	0.023568709119086	-0.0957658362472259
23	1	4.09308692676249	2	0	1	1	1	1	1	1	NA	NA	NA	NA	NA	NA	3	3	3	-0.057649991454371	-0.0397376967600867	-0.00997702937682444
23	1	3.23887748117728	2	0.142857142857143	2	1	2	2	2	1	2	3	3	-0.0419267902833362	-0.00606761308629783	0.0114410288294166	NA	NA	NA	NA	NA	NA
23	1	3.17590691307324	1	0.142857142857143	1	1	1	NA	NA	NA	2	3	3	-0.0419267902833362	-0.00606761308629783	0.0114410288294166	3	3	3	0.0341370160702875	0.0546787438695536	0.154199533852582
23	1	4.02464065708419	2	0	1	1	2	2	1	1	3	3	2	-0.023925961528676	0.00394742078359239	0.0578197101971455	3	3	3	-0.0542115039274796	-0.0464042180937849	0.0646969921406678
24	2	NA	1	0	NA	NA	NA	NA	NA	NA	NA	NA	NA	NA	NA	NA	NA	NA	NA	NA	NA	NA
25	1	NA	1	0.142857142857143	NA	NA	NA	NA	NA	NA	NA	NA	NA	NA	NA	NA	NA	NA	NA	NA	NA	NA
25	1	3.88227241615332	1	0.142857142857143	1	1	1	1	1	1	3	3	3	0.0215607072159764	-0.0026707516949504	0.0163727875028431	3	2	2	0.0412582851632076	-0.0315385144421148	0.143084748499673
25	1	3.02258726899384	1	0.0769230769230769	1	1	1	1	1	1	3	4	3	0.00758828036555015	0.00536994924148543	0.00116090183508821	2	1	2	0.0224780248088167	-0.024544717853917	-0.0175958555082245
25	2	NA	2	0	NA	NA	NA	NA	NA	NA	NA	NA	NA	NA	NA	NA	NA	NA	NA	NA	NA	NA
25	3	4.28199863107461	2	0.142857142857143	1	1	1	1	1	1	3	3	3	0.0215607072159764	-0.0026707516949504	0.0163727875028431	3	3	3	0.0444524786509616	0.034679179868459	-0.05034983016637
3	1	NA	1	0	NA	NA	NA	NA	NA	NA	NA	NA	NA	NA	NA	NA	NA	NA	NA	NA	NA	NA
3	3	3.57015742642026	2	0	1	1	2	1	1	1	3	3	3	-0.0189919259181293	0.00374797282967315	-0.0145422300429552	1	1	1	0.125640674451784	0.117739781233828	-0.103110597617165
3	3	4.19438740588638	2	0	1	1	1	1	1	1	3	3	3	-0.0189919259181293	0.00374797282967315	-0.0145422300429552	2	3	3	0.0320318036961234	-0.0276386243091511	0.0665820041321526
3	3	NA	1	0.0714285714285714	1	1	2	NA	NA	NA	2	3	3	0.00922546457818235	-0.00285825082398605	-0.00401647994348261	NA	NA	NA	NA	NA	NA
3	3	3.09924709103354	2	0	1	1	2	1	1	1	2	2	2	0.0506995107715317	0.07239542362102	0.0538313675549516	2	3	3	0.0320318036961234	-0.0276386243091511	0.0665820041321526
3	4	3.76180698151951	1	0	1	1	2	1	1	1	3	2	3	-0.0237360989757518	0.0755928370584482	-0.0135988140117226	3	3	2	-0.0610884789812624	-0.0330711754263885	-0.0846510508943167
3	4	3.89596167008898	2	0.285714285714286	1	1	2	1	1	3	2	3	3	-0.144231300006374	-0.0124863376109213	0.0423560463752148	2	NA	2	NA	NA	NA
3	4	3.41409993155373	2	0	1	1	1	1	1	1	3	3	3	-0.0189919259181293	0.00374797282967315	-0.0145422300429552	3	3	3	-0.0542115039274796	-0.0464042180937849	0.0646969921406678
3	4	4.09034907597536	1	0.0714285714285714	1	1	2	1	1	1	3	3	2	-0.00364964496162318	0.000738058521280616	0.00184864754147329	3	3	3	-0.004879512638259	-0.00586251911266297	0.00717358098714892
3	4	NA	2	0.0714285714285714	1	1	3	NA	NA	NA	NA	3	NA	NA	NA	NA	NA	NA	NA	NA	NA	NA
3	4	4.40246406570842	2	0.0714285714285714	1	1	2	1	1	2	2	3	2	0.00429142896763562	-0.00265880287006681	-0.00308311113195328	3	3	3	-0.004879512638259	-0.00586251911266297	0.00717358098714892
3	5	3.76180698151951	2	0.0714285714285714	1	1	1	2	1	1	3	3	3	0.00128439064892355	0.000538610567361375	0.00091527872994393	2	1	1	0.0173007866888302	-0.00334125642682664	-0.0196618779050263
3	5	4.06023271731691	1	0	1	1	1	1	1	2	3	3	3	-0.0189919259181293	0.00374797282967315	-0.0145422300429552	3	3	3	-0.0645269665081537	-0.0264046540926903	-0.159325072411809
3	5	3.75085557837098	2	0.0714285714285714	1	1	1	1	1	1	3	3	3	0.00128439064892355	0.000538610567361375	0.00091527872994393	0	0	3	0.0506130406449222	0.0260677655930422	-0.0302520893638868
3	5	2.87474332648871	1	0.142857142857143	NA	NA	NA	NA	NA	NA	NA	NA	NA	NA	NA	NA	3	3	2	0.0444524786509616	0.034679179868459	-0.05034983016637
3	5	3.4880219028063	2	0.0714285714285714	1	1	2	NA	NA	NA	3	3	3	0.00128439064892355	0.000538610567361375	0.00091527872994393	3	3	2	-0.00831800016515039	0.000804002221035216	0.00392813089822806
4	1	4.35865845311431	2	0.142857142857143	1	1	1	2	2	1	3	3	3	0.0215607072159764	-0.0026707516949504	0.0163727875028431	3	3	3	0.0444524786509616	0.034679179868459	-0.05034983016637
4	1	4.24914442162902	1	0	1	1	1	1	1	1	3	3	3	-0.0189919259181293	0.00374797282967315	-0.0145422300429552	3	3	2	-0.0542115039274796	-0.0464042180937849	0.0646969921406678
4	1	3.72621492128679	1	0.0714285714285714	NA	NA	NA	1	1	1	NA	NA	NA	NA	NA	NA	2	2	2	0.0136180051228014	0.00478090912257206	-0.00530164246319631
4	1	3.55099247091034	1	0	1	1	1	1	1	1	4	4	3	-0.093617398218337	-0.0647000300077545	-0.0105538874007613	3	3	3	-0.0542115039274796	-0.0464042180937849	0.0646969921406678
4	1	3.57837097878166	2	0.142857142857143	2	2	1	1	1	1	3	3	3	0.0215607072159764	-0.0026707516949504	0.0163727875028431	3	2	3	0.044696772690099	-0.038205035775813	0.074901627160022
4	1	3.0444900752909	1	0.0769230769230769	NA	NA	NA	1	1	1	NA	NA	NA	NA	NA	NA	3	3	3	-0.00108474407754972	-0.00274392688334588	0.00274870320610899
4	1	3.11567419575633	2	0.214285714285714	1	1	1	1	1	1	2	4	3	-0.0883348720872324	0.13316387470833	0.025955121571083	3	3	3	0.0937844699401822	0.075220878849581	-0.107873241319889
4	1	3.02532511978097	1	0	NA	NA	NA	1	1	2	NA	NA	NA	NA	NA	NA	3	3	2	-0.057649991454371	-0.0397376967600867	-0.00997702937682444
5	1	3.27173169062286	2	0	1	1	1	1	1	1	3	3	3	-0.0189919259181293	0.00374797282967315	-0.0145422300429552	3	3	3	-0.0542115039274796	-0.0464042180937849	0.0646969921406678
5	2	3.40588637919233	1	0.0714285714285714	1	1	1	1	1	1	3	3	3	0.00128439064892355	0.000538610567361375	0.00091527872994393	2	2	2	0.0136180051228014	0.00478090912257206	-0.00530164246319631
5	2	3.44147843942505	1	0.0714285714285714	1	1	2	1	1	1	3	3	3	0.00128439064892355	0.000538610567361375	0.00091527872994393	2	2	2	0.0136180051228014	0.00478090912257206	-0.00530164246319631
5	2	3.4031485284052	2	0	1	1	1	1	1	2	2	2	3	0.0556335463820784	0.0721959756671008	-0.0185305726851492	3	3	3	-0.0542115039274796	-0.0464042180937849	0.0646969921406678
5	2	4.41067761806982	1	0.0714285714285714	1	1	1	1	1	1	3	3	3	0.00128439064892355	0.000538610567361375	0.00091527872994393	3	2	2	-0.00119673107223026	-0.0139846846620617	-0.00718665445468107
5	2	3.81382614647502	1	0	NA	NA	NA	NA	NA	NA	NA	NA	NA	NA	NA	NA	2	3	2	0.0251548286423407	-0.0143055816417547	-0.082766038902832
5	2	3.9315537303217	1	0	1	2	3	1	1	1	3	2	3	-0.0237360989757518	0.0755928370584482	-0.0135988140117226	2	2	2	0.0357145852621522	0.0356677815700216	-0.0192068027382488
5	2	3.67145790554415	2	0.0714285714285714	1	1	1	1	1	1	2	3	3	0.00922546457818235	-0.00285825082398605	-0.00401647994348261	3	3	3	-0.004879512638259	-0.00586251911266297	0.00717358098714892
5	2	4.28473648186174	1	0	1	1	1	1	1	1	3	3	3	-0.0189919259181293	0.00374797282967315	-0.0145422300429552	2	2	2	0.0357145852621522	0.0356677815700216	-0.0192068027382488
6	1	NA	2	0.153846153846154	NA	NA	NA	NA	NA	NA	NA	NA	NA	NA	NA	NA	NA	NA	NA	NA	NA	NA
6	1	3.65503080082136	1	0.214285714285714	1	1	1	1	1	1	3	3	3	0.0418370237830291	-0.00588011395726218	0.0318302962757424	0	3	3	-0.290342750046151	0.131517660203482	-0.102218205345435
6	1	3.38398357289528	1	0	1	1	1	1	1	1	2	3	3	0.060377719439701	0.000351111438325724	-0.0194739887163818	3	2	3	-0.0505287223614509	0.0169021877853878	-0.0210918147297336
6	1	3.31006160164271	1	0	1	2	1	NA	NA	NA	4	4	3	-0.093617398218337	-0.0647000300077545	-0.0105538874007613	2	0	NA	NA	NA	NA
6	1	3.49897330595483	2	0	1	1	1	1	1	2	3	3	3	-0.0189919259181293	0.00374797282967315	-0.0145422300429552	3	3	3	-0.0542115039274796	-0.0464042180937849	0.0646969921406678
7	1	NA	1	0	NA	NA	NA	NA	NA	NA	NA	NA	NA	NA	NA	NA	NA	NA	NA	NA	NA	NA
7	1	3.31827515400411	2	0.0714285714285714	1	1	1	1	1	1	2	3	2	0.00429142896763562	-0.00265880287006681	-0.00308311113195328	3	3	3	-0.004879512638259	-0.00586251911266297	0.00717358098714892
7	1	4.4517453798768	1	0.222222222222222	NA	NA	NA	2	2	2	NA	NA	NA	NA	NA	NA	3	3	2	0.0992658023056513	0.0797255120697057	-0.114264731448058
7	1	4.18891170431212	1	0	1	1	2	1	1	2	2	3	3	0.060377719439701	0.000351111438325724	-0.0194739887163818	2	0	3	0.0499571234479925	0.148947550660971	-0.0414363734440671
7	1	4.2984257357974	1	0.222222222222222	NA	NA	NA	1	1	1	NA	NA	NA	NA	NA	NA	3	3	3	0.0992658023056513	0.0797255120697057	-0.114264731448058
7	1	NA	2	0	NA	NA	NA	NA	NA	NA	NA	NA	NA	NA	NA	NA	NA	NA	NA	NA	NA	NA
7	2	NA	2	0.0714285714285714	NA	NA	NA	NA	NA	NA	NA	NA	NA	NA	NA	NA	NA	NA	NA	NA	NA	NA
7	2	4.2217659137577	1	0.0714285714285714	1	1	2	1	1	1	2	2	2	-0.000452744089986912	-0.00224251006986317	-0.00213969510072065	2	2	2	0.0170564926496928	-0.00188561221112613	-0.00205619237427545
7	2	3.03901437371663	2	0.0714285714285714	1	1	1	1	1	2	3	2	1	-0.0133278536297924	0.00135379927540349	0.00372543238423524	2	2	2	0.0136180051228014	0.00478090912257206	-0.00530164246319631
7	2	3.91786447638604	1	0.142857142857143	NA	NA	NA	NA	NA	NA	NA	NA	NA	NA	NA	NA	2	2	2	-0.00504008748965806	-0.0327724846585756	-0.0595796035277944
7	2	NA	2	0.142857142857143	NA	NA	NA	NA	NA	NA	NA	NA	NA	NA	NA	NA	NA	NA	NA	NA	NA	NA
7	3	3.62217659137577	1	0.222222222222222	1	1	1	1	1	1	3	3	3	0.044089947846035	-0.00623670976418567	0.033547797250509	3	3	3	0.0992658023056513	0.0797255120697057	-0.114264731448058
7	3	3.95893223819302	2	0.222222222222222	1	1	2	2	1	1	3	3	3	0.044089947846035	-0.00623670976418567	0.033547797250509	2	3	3	-0.0401515998198593	0.105157627188037	0.035168481248157
7	3	3.73716632443532	1	0	1	1	1	2	2	2	3	NA	NA	NA	NA	NA	3	3	3	-0.057649991454371	-0.0397376967600867	-0.00997702937682444
7	3	3.69609856262834	2	0.142857142857143	NA	NA	NA	NA	NA	NA	NA	NA	NA	NA	NA	NA	3	3	3	0.0444524786509616	0.034679179868459	-0.05034983016637
7	3	4.32580424366872	2	0.111111111111111	NA	NA	NA	NA	NA	NA	NA	NA	NA	NA	NA	NA	2	2	2	0.00134212726760649	-0.0123784644593443	0.00242344657849952
7	3	3.04175222450376	2	0	NA	NA	NA	1	1	1	NA	NA	NA	NA	NA	NA	3	0	3	-0.0328476966487192	0.123515435542639	0.0313526360819405
NA	NA	4.3066392881588	NA	0	NA	NA	NA	1	1	1	NA	NA	NA	NA	NA	NA	3	3	3	NA	NA	NA
8	1	NA	2	0	1	1	2	NA	NA	NA	3	4	3	-0.0142477528605067	-0.0680968913991019	-0.0154856460741878	NA	NA	NA	NA	NA	NA
8	1	4.02464065708419	1	0	1	1	1	3	3	2	3	3	3	-0.0189919259181293	0.00374797282967315	-0.0145422300429552	2	2	2	0.0357145852621522	0.0356677815700216	-0.0192068027382488
8	1	3.66324435318275	2	0.0714285714285714	1	1	1	NA	NA	NA	2	2	2	-0.000452744089986912	-0.00224251006986317	-0.00213969510072065	2	2	2	0.00674103006901863	0.0181139517899685	-0.011792542641038
8	1	NA	2	0.0714285714285714	NA	NA	NA	NA	NA	NA	NA	NA	NA	NA	NA	NA	NA	NA	NA	NA	NA	NA
8	1	4.42436687200548	2	0	1	1	3	NA	NA	NA	2	2	2	0.0506995107715317	0.07239542362102	0.0538313675549516	2	1	1	0.0428358543550723	0.0923076661154961	-0.0303215880911579
8	1	4.42436687200548	1	0	1	1	2	1	1	1	2	3	2	0.0554436838291542	0.000550559392244965	0.052887951523719	1	2	1	0.121957892885755	0.0544333753546553	-0.0173217907467641
8	1	NA	1	0.0714285714285714	NA	NA	NA	NA	NA	NA	NA	NA	NA	NA	NA	NA	NA	NA	NA	NA	NA	NA
8	1	3.60301163586585	2	0	2	2	3	3	1	3	3	3	3	-0.0189919259181293	0.00374797282967315	-0.0145422300429552	3	3	3	-0.057649991454371	-0.0397376967600867	-0.00997702937682444
8	1	3.19780971937029	2	0.142857142857143	1	1	3	1	1	1	2	3	3	-0.0419267902833362	-0.00606761308629783	0.0114410288294166	2	2	3	-0.00847857501654947	-0.0261059633248775	0.00860351781185617
8	1	3.19780971937029	1	0.214285714285714	1	1	2	1	1	1	4	4	3	0.181497265768536	0.139957597491024	0.0358186389179362	2	2	2	-0.0305751551559002	-0.056992835772327	0.0225086780869087
8	1	4.2299794661191	1	0	1	1	2	1	1	1	3	3	3	-0.0189919259181293	0.00374797282967315	-0.0145422300429552	2	2	2	0.0391530727890436	0.0290012602363234	0.0554672187792435
8	2	3.46338124572211	1	0.0714285714285714	1	1	1	1	1	1	3	4	4	0.0109625993170928	-7.7130186761476e-05	-0.000961506112817978	3	2	2	0.00224175645466113	-0.0206512059957599	-0.0039412043657602
8	2	4.22450376454483	2	0.0714285714285714	1	1	1	1	1	1	3	3	3	0.00128439064892355	0.000538610567361375	0.00091527872994393	2	2	3	0.0170564926496928	-0.00188561221112613	-0.00205619237427545
8	2	NA	2	0.142857142857143	NA	NA	NA	NA	NA	NA	NA	NA	NA	NA	NA	NA	NA	NA	NA	NA	NA	NA
8	2	NA	2	0.0714285714285714	1	1	1	NA	NA	NA	3	3	2	-0.00364964496162318	0.000738058521280616	0.00184864754147329	NA	NA	NA	NA	NA	NA
8	2	3.45516769336071	1	0.0714285714285714	1	1	2	1	1	1	NA	NA	NA	NA	NA	NA	0	0	0	0.0506130406449222	0.0260677655930422	-0.0302520893638868
8	2	4.23271731690623	2	0.0714285714285714	1	1	1	1	1	3	4	3	3	-0.00665668328033525	0.0039354719587088	0.0058470374033705	2	2	2	0.0170564926496928	-0.00188561221112613	-0.00205619237427545
8	2	3.81656399726215	1	0.214285714285714	1	1	2	1	1	2	2	NA	NA	NA	NA	NA	3	3	3	0.0937844699401822	0.075220878849581	-0.107873241319889
8	2	4.10403832991102	1	0	1	1	2	NA	NA	NA	3	3	3	-0.0189919259181293	0.00374797282967315	-0.0145422300429552	3	2	2	-0.0505287223614509	0.0169021877853878	-0.0210918147297336
8	2	4.3066392881588	1	0.0714285714285714	NA	NA	NA	1	1	2	NA	NA	NA	NA	NA	NA	3	3	3	-0.004879512638259	-0.00586251911266297	0.00717358098714892
8	2	3.07460643394935	2	0.0714285714285714	1	1	1	1	1	1	3	3	3	0.00128439064892355	0.000538610567361375	0.00091527872994393	2	3	3	0.00649673602988124	0.019569596005669	0.00581314288971281
9	1	3.3264887063655	2	0.142857142857143	2	2	3	1	1	1	3	2	2	0.0118824985478071	-0.0734835823693989	-0.0531789990829664	2	3	2	-0.0121613565825782	0.0534447736530927	-0.0484648181748853
9	1	3.77549623545517	1	0.0714285714285714	1	1	1	1	1	2	3	3	3	0.00128439064892355	0.000538610567361375	0.00091527872994393	2	2	1	0.0136180051228014	0.00478090912257206	-0.00530164246319631
9	1	4.29568788501027	1	0	1	1	2	1	1	2	3	4	3	-0.0142477528605067	-0.0680968913991019	-0.0154856460741878	3	2	2	-0.0505287223614509	0.0169021877853878	-0.0210918147297336
9	1	4.32854209445585	2	0	1	1	2	1	1	NA	3	3	3	-0.0189919259181293	0.00374797282967315	-0.0145422300429552	3	3	2	-0.057649991454371	-0.0397376967600867	-0.00997702937682444
9	2	4.41615331964408	2	0.0769230769230769	1	1	1	NA	NA	NA	3	3	2	-0.00208992830261912	0.000491184501102776	-0.00245681881665538	2	2	0	0.00504129313522242	0.0157380385247801	0.000266096061438542
9	2	3.14031485284052	1	0.285714285714286	1	2	2	1	1	2	2	2	2	-0.153909508674543	-0.226156311142513	-0.170052883067737	2	2	2	-0.0561102228221424	-0.0812131868860783	0.247454102558755
9	2	3.88227241615332	1	0.0714285714285714	1	1	2	NA	NA	NA	2	3	2	0.00429142896763562	-0.00265880287006681	-0.00308311113195328	3	3	2	-0.004879512638259	-0.00586251911266297	0.00717358098714892
9	3	4.13415468856947	2	0	1	1	2	2	1	2	3	3	3	-0.0189919259181293	0.00374797282967315	-0.0145422300429552	3	3	3	-0.0542115039274796	-0.0464042180937849	0.0646969921406678
9	3	3.67419575633128	2	0.0714285714285714	NA	NA	NA	2	1	1	NA	NA	NA	NA	NA	NA	3	3	2	-0.0151949752189331	0.0141370448884316	-0.00256276927961363
9	3	4.04928131416838	1	0.214285714285714	2	2	2	NA	NA	NA	2	3	3	-0.0930790451448549	-0.00927697534860972	0.0268985376023158	NA	NA	NA	NA	NA	NA
9	3	4.63791923340178	2	0	1	1	2	NA	NA	NA	2	3	2	0.0554436838291542	0.000550559392244965	0.052887951523719	2	2	2	0.0357145852621522	0.0356677815700216	-0.0192068027382488
9	4	3.0362765229295	2	0.0714285714285714	1	1	1	NA	NA	NA	2	3	NA	NA	NA	NA	NA	NA	NA	NA	NA	NA
9	4	3.04175222450376	1	0	1	1	1	1	2	1	3	3	3	-0.0189919259181293	0.00374797282967315	-0.0145422300429552	2	3	3	0.0320318036961234	-0.0276386243091511	0.0665820041321526
9	4	NA	1	0	NA	NA	NA	NA	NA	NA	NA	NA	NA	NA	NA	NA	NA	NA	NA	NA	NA	NA
9	4	3.02532511978097	2	0.111111111111111	NA	NA	NA	NA	NA	NA	NA	NA	NA	NA	NA	NA	2	2	2	0.00134212726760649	-0.0123784644593443	0.00242344657849952
9	5	NA	2	0	NA	NA	NA	NA	NA	NA	NA	NA	NA	NA	NA	NA	NA	NA	NA	NA	NA	NA
9	5	3.61943874058864	2	0	1	1	1	NA	NA	NA	3	3	3	-0.0189919259181293	0.00374797282967315	-0.0145422300429552	0	1	3	0.21876095712917	0.123172332351065	0.0481224574093039
